# Supplementary material for: Structure and Magnetic Properties of Fe1.95P0.8−xSi0.2Bx Compounds: Pushing Beyond the Orthorhombic Limit
Source: Materials (Basel). 2026 Apr 15;19(8):1579. doi: 10.3390/ma19081579 (PMC13117180; doi:10.3390/ma19081579)
Supplement: Supplementary file 1 [file materials-19-01579-s001.zip]

Archive with 1 entries (1 files):
- materials-4228043-supplementary.pdf
